# Supplementary material for: CD1 and iNKT cells mediate immune responses against the GBS hemolytic lipid toxin induced by a non-toxic analog
Source: PLoS Pathog. 2023 Jun 29;19(6):e1011490. doi: 10.1371/journal.ppat.1011490 (PMC10337943; doi:10.1371/journal.ppat.1011490)
Supplement: S1 Data — (XLSX) [file ppat.1011490.s007.xlsx]

## Sheet: Figure 1D
R-P4 serum	Adjuvant control serum	Pre-immune serum
55.79	38.08	-19.06
56.91	-0.2
21.9	32.59
44.95	-13.44
50.1	-38.61	-43.03
55.17	37.7
23.5	-85.65
63.93	-19.5

## Sheet: Figure 1E
	R-P4 serum		Adjuvant control serum		Pre-immune serum
	75.66		16.4		-23.81
	85.08		-32.3		-47.14
	77.22		23.81

## Sheet: Figure 2
	SPLEEN CFU	SPLEEN CFU		LUNG CFU	LUNG CFU		BRAIN CFU	BRAIN CFU
	R-P4 serum	Adjuvant control serum		R-P4 serum	Adjuvant control serum		R-P4 serum	Adjuvant control serum
	2990.65	402198		1	50000		1	768730
	4318.18	386000		1	193.05		1	1
	129.87	28705882		1	2157.89		1	8879.55
	5300	1265.82		1	1910.38		1	8121.93
	4487.18	5357.14		43.4783	1		1	623.269
	6515.15	13582329		1	2322581		27.4725	4781.55
	34296.3	2586.21		5746.27	62.8931		89.8204	1
	7698.41	4890.11		185.185	169.492		1	1
	9745.76	7980952		13385.4	288.462		27.027	1
	1559.63	19926.7		1	1494.25		3983.87	498.392
	6969.7	1475.41		1	1		1	1
	897.436	22236.8		248.756	8520.71		34.1297	1
	2888.2	6818.18		1183.67	1		1	1
	8591.55	7460.32		42.5532	47.8469		1	1
	1666.67	18666.7		1	1		1	1
	5064.94	2931.03		3034.83	1		1	1
	21293.5	39848.5		1	1151667		1	835260
	1333.33	140000		1	2778986		1	6083.58
	6666.67	22795.7		72754.9	16487.5		1	1
	5222.22	10721.6		1	1		1	1
	31587.3			1			1
	20666.7			1			32.4675
	24673.5			1			99.5025
	Note: '1' is indicated on the graphs when No CFU were recovered from these organs so that these data maybe plotted on the log graphs

## Sheet: Figure 3C 
		IgM	IgG
		32000	4000
		8000	2000
		16000	4000

## Sheet: Figure 4A, 4B 
4A
	RP4 T cells					Adjuvant T cells
+ DCs only	18.45	0.76	15.32	0.78	18.45	28.95	1.9	11.46	4.28	28.95
+ R-P4 pulsed DCs	49.8	50.6	27.7	32.55	64.7	30.95	8.21	13.2	16.65	12.4
+ αCD3 + PMA	20.4	57.93	56.95	31.83	30.65	54.98	55.88	38.57	61.7	63.5
4B
	R-P4 T cells			Adjuvant T cells
+ WT DCs	0.76	15.32	0.78	2.52	1.9	11.46
+ CD1d-/- DCs	0.02	7.94	8.9	0.05	9.12	21.65
+ R-P4 pulsed WT DCs	24.47	49.8	50.6	3.38	10.19	30.95
+ R-P4 pulsed CD1d-/- DCs	2.81	2.24	0.96	3.9	8.03	1.54

## Sheet: Figure 5A, 5B
	5A
		WT T cells				CD1d-/- T cells				Traj18-/- T cells
	+ DCs	0.76	15.32	0.78	0.78	3.42	1.37	4.77	1.25	3.89	1.22	0.44
	+ R-P4 pulsed DCs	50.6	27.7	32.55	64.7	4.89	0.46	3.67	1.89	10.7	1.82	1.82	7.95
	+ αCD3 + PMA	11.87	31.73	86.9	20.4	59.9	32.7	18.33	32.7	32.9	16.6	31.8
	5B
		WT T cells				CD1d-/- T cells				Traj18-/- T cells
	+ DCs	2.52	1.9	11.46	4.28	18	4.09	2.35	2.99	4.58	4.75	7.14
	+ R-P4 pulsed DCs	3.38	10.19	30.95	8.21	14.85	4.63	4.43	6.2	6.25	1.86	3.43	2.46
	+ αCD3 + PMA	16.9	37.13	30.95	54.98	41.55	28.75	36.2		38.25	24.75	17.7	27.4

## Sheet: Figure 6 
	SPLEEN CFU
	RP4			Adjuvant
	WT	CD1d-/-	Traj18-/-	WT	CD1d-/-	Traj18-/-
	634.921	15103.6	191111	3062500	459.77	15000000
	3007.25	4921.26	593000000	1968.5	245000000	47894737
	388.349	1414.14	1512.61	272000000	512.821	10618.6
	116.959	26826.9	1033.06	8732.39	4028.78	4195652
	1	909.091	1	328.947	1127.45	189431
	1	446000000	2722.22	19666667	447.368	647.482
	272.373	392000000	17348.5	310.077	60501	15567
	3423.42	884.354	34916667	11017.7	2314.82	16692.9
	1854.84	3976.61	56.7537	265.487	177000000	17236.5
	1	736.842	1120.69	1416667	25384.6	1
	1556.89	307.692	82125.6	16890.8	35822.2	7075.47
	10791667	6233.33	1	955.882	18715.6	12971014
	1	316208	769.231	540.54	740.741	1624.37
	5306.12	246.914	751.174	454.546	1166667	379.747
	1	20722.2	3802.82	400	181995	39.5257
	90.9091	291.971	17500000	70000	794702	741.936
	1973.68	9718310	4824.56	15016.8	1690.82	562500
	3222.22	1330.28	8292.68		96732026	7865.17
	21666.7	25443.8	46965.8	500	4181.03	466.321
	1	96969697	178.571	47435.9		93939394
	1	561.225	12990.6	3521.74		640000
	1	714.286	19893617	1020000000		90909091
	252.101	1558.44	8396.95	4578.95		311000000
	1		2614.68	3835.62		707.071
	2142.86		1276.04			19356725
	1117.02		1945355
	8099.17
	LUNG CFU
	RP4			Adjuvant
	WT	CD1d-/-	Traj18-/-	WT	CD1d-/-	Traj18-/-
	141.509	13664.6	580.645	25352.1	217.391	11268657
	1	108.108	25444444	1	37.594	64099.4
	1	71.9424	540.54	40901408	4807.69	8008.85
	1	1	155924	408163	547.945	13800.9
	1	9027027	1	1	855721	16892.7
	1	1912281	6082.95	15459916	707981	252.101
	1	374.532	1764.71	16808.5	83.3333	906077
	1	27.027	222936	1	2348910	3765.06
	12362.2	233.645	456.621	1	66.6667	14821429
	419.58	2394.37	163.934	222.222	78.7402	1
	1	15887.9	1	1	21305.6	186.916
	57182.7	30533.3	886.85	2597938	12848.5	6102.94
	1	60694.4	231.66	10916.7	191931	1
	26982.8	636.364	211.382	3244.44	3615.82	1
	695.187	118.343	3378.38	1	188.679	1
	2824.43	2175.44	89080.5	3394.49	113.207	462.963
	176.471	578.947	333333	2412.28		15217.4
	882.353	6940.3	3893.44	530249		766.129
	52.6316	7031.25	385787	104118		43.8597
	1	2343.75	66371.7	579.47		5945946
	1	156.25	37594	83.3333		189076
	1		1	887.851		13513.5
	1		2941.18	456.621		3526316
	1		11784.2	14386792		8461.54
	1		343.643	89241.6		67164.2
	2042.25		22465116	86.9565
	1
	BRAIN CFU
	RP4			Adjuvant
	1	42.9184	1	8596491	1	224264
	1	10802.5	29.5858	1	1	1
	1	1624772	752.508	87.7193	1	101.317
	1		312139	455729	1359.52	858.896
	1	1	1	27.8551	1	8773.58
	1	115.274	1	1	9248555	1
	1	1	1	41003.1	1	3934.43
	1	1	1	1	1	28.5714
	1	523.077	1494.08	1	707692	361905
	1	1	29.7619	1	4026.4	1
	1	7835.05	17829.5	1	7989.69	1
	1	1	4945.06	731034	1	1
	1	1	55.0964	4543.71	1	1
	1	1	193.05	1	1	1
	1855.07	30.2115	32.3625	1	483.384	1
	38.4615	1	376.712	1	1159.64	1
	1	1988.13	2643678	1	9138.89	31.9489
	1	2841.53	4062.5	1	262.009	629.032
	53.4759	100.334	231013	12415	679.012	1
	1	912.807	13390.5	116.279		123.077
	1	137.931	10646.9	1		42424242
	1	362.069	5974.03	54.6448		10551.9
	1		3083.83	652.819		21629.8
	1		3501.58	482.315		81124.5
	1		157.48	54748.6		785.499
	1		2623.91	1
	1
	Note: '1' is indicated on the graphs when No CFU were recovered from these organs so that these data maybe plotted on the log graphs

## Sheet: Figure 7A
		Figure 7A: survival
			Hours post-infection	ADJ iNKT	RP4 iNKT
			7.25	1
			10	1
			21.5	0
			21.5	0
			21.5		0
			21.5		0
			21.5		0
			21.5		0
			21.5		0
			11	1
			22	0
			22	0
			22	0
			22	0
			22		0
			22		0
			22		0
			22		0
			10.33	1
			10.33	1
			11.66	1
			12	1
			21	0
			8.83		1
			11.66		1
			21		0
			21		0
			21		0

## Sheet: Figure 7B  
							Figure 7B (CFU)
							Blood
								R-P4	Adjuvant
								1	46700
								1	1
								6660	1
								1	28400
								100	1
								60	610
								1	1530
								1	100
								1	48
								230	1
								1	36000
								1	185000
								1	840
							Peritoneal Fluid	R-P4	Adjuvant
								2400	10100000
								4070	805
								970	737
								180	4880000
								272000	483000000
								16800	537000
								2050	4170
								655	236000
								90	119000
								5340000	28800000
								340	5190000
								48000000	36000000
								1	288000000
								2820000	305000
							Spleen	R-P4	Adjuvant
								8400	865000000
								2870	1140
								323000	3130
								52.4	709000000
								68700000	5160000000
								83300	28100000
								3200	47900000
								239000	5900000000
								11200	43333333
								58900000	36900000
								15600	267000
								1220000000	121000000
								1	2770000000
								915000	106000000
							Lung	R-P4	Adjuvant
								268	7940000
								2150	1
								484000	133000
								98.4	3580000
								2030000	84900000
								179000	2580000
								1	812000
								4480	431532
								1	68235.3
								6930000	2140000
								1	34200
								9210000	2830000
								69.4	40000000
								3150000	10600000
							Brain	R-P4	Adjuvant
								1	339000
								208	1
								595000	2680
								1	405000
								9780	2250000
								2240	5140
								1	15200
								1	214470
								1	559641
								216000	770000
								1	3180
								511000	6360
								66.9	47700
								24800	67200
								Note: '1' is indicated on the graphs when No CFU were recovered from these organs so that these data maybe plotted on the log graphs

## Sheet: Figure 8A
	Figure 8A
	IL18		iNKT R-P4 WT			iNKT Adjuvant WT				DCs alone
		R-P4	163.62	109.88	89.51	44.18	64.61	40.55		0.01	0.01	0.01
		No pulse	107.04	92.49	80.41	61.33	92.49	67.84		0.01	0.01	0.01
	IL22		iNKT R-P4 WT			iNKT Adjuvant WT				DC alone
		R-P4	29.34	13.6	11.17	2.19	0.01	6.03		0.01	0.01	0.01
		No pulse	17.52	8.66	12.8	4.18	6.03	6.03		0.01	0.01	0.01
	IL-4		iNKT R-P4 WT			iNKT Adjuvant WT				DC alone
		R-P4	0.89	0.67	0.89	0.08	0.43	0.22		0.01	0.01	0.01
		No pulse		0.84	0.53	0.22	0.33	0.08		0.01	0.01	0.01
	IL-17		iNKT R-P4 WT			iNKT Adjuvant WT				DC alone
		R-P4	15.09	7.32	4.51	1.3	1.65	2.16		0.06	0.01	0.01
		No pulse	7.32	5.84	6.17	2.92	2.5	2.84		0.01	0.01	0.01
	IFN-gamma		iNKT R-P4 WT			iNKT Adjuvant WT				DC alone
		R-P4	1.42	0.34	0.6	0.24	1.78	0.83		0.18	0.16	0.16
		No pulse	0.52	0.52		0.06	0.27	0.17		0.18	0.16	0.16

[truncated: 3 more sheets: Figure 8B, Figure 9, Figure 10 _x0009_]
